# Supplementary material for: Ingredient Functionality of Soy, Chickpea, and Pea Protein before and after Dry Heat Pretreatment and Low Moisture Extrusion
Source: Foods. 2024 Jul 9;13(14):2168. doi: 10.3390/foods13142168 (PMC11276295; doi:10.3390/foods13142168)
Supplement: Supplementary file 1 [file foods-13-02168-s001.zip]

Archive with 1 entries (1 files):
- foods-3072248-supplementary.pdf
